# Supplementary material for: Transcriptional Alterations by Ischaemic Postconditioning in a Pig Infarction Model: Impact on Microvascular Protection
Source: Int J Mol Sci. 2019 Jan 15;20(2):344. doi: 10.3390/ijms20020344 (PMC6358966; doi:10.3390/ijms20020344)
Supplement: Supplementary file 1 [file ijms-20-00344-s001.zip]

Archive with 2 entries (2 files):
- ijms-408385-proofreading done SI.pdf
- Supplementary Table 4.xlsx
